# Supplementary material for: Does Generic Cyclic Kinase Insert Domain of Receptor Tyrosine Kinase KIT Clone Its Native Homologue?
Source: Int J Mol Sci. 2022 Oct 25;23(21):12898. doi: 10.3390/ijms232112898 (PMC9656684; doi:10.3390/ijms232112898)
Supplement: Supplementary file 1 [file ijms-23-12898-s001.zip]

Archive with 1 entries (1 files):
- ijms-1956138-supplementary.pdf
